# Supplementary material for: Prefoldin 5 is a microtubule-associated protein that suppresses Tau aggregation and neurotoxicity
Source: eLife. 2026 Jan 14;13:RP104691. doi: 10.7554/eLife.104691 (PMC12803513; doi:10.7554/eLife.104691)
Supplement: Figure 2—source data 3. [file elife-104691-fig2-data3.zip]

Archive with 6 entries (5 files):
- Figure 2-Source data 3/
- Figure 2-Source data 3/ace tubulin rep.tif
- Figure 2-Source data 3/alpha tubulin.tif
- Figure 2-Source data 3/anti-ran.tif
- Figure 2-Source data 3/beta actin.tif
- Figure 2-Source data 3/beta E7 tubulin.tif
