# Supplementary material for: Prefoldin 5 is a microtubule-associated protein that suppresses Tau aggregation and neurotoxicity
Source: eLife. 2026 Jan 14;13:RP104691. doi: 10.7554/eLife.104691 (PMC12803513; doi:10.7554/eLife.104691)
Supplement: Figure 3—source data 3. [file elife-104691-fig3-data3.zip]

Archive with 8 entries (7 files):
- Figure 3-Source data 3/
- Figure 3-Source data 3/DMSO Ran (Lane 5-7).tif
- Figure 3-Source data 3/MT assay ace tubulin_DMSO(lane 5-7).tif
- Figure 3-Source data 3/Nocodazole MT assay Pfdn5 and ace tub reprobes (lane 5-7).tif
- Figure 3-Source data 3/Nocodazole MT assay Pfdn5 only (lane 5-7).tif
- Figure 3-Source data 3/Nocodazole MT assay Ran (lane 5-7).tif
- Figure 3-Source data 3/Pfdn5_DMSO(lane 2-4) and taxol (lane 5-7).tif
- Figure 3-Source data 3/Taxol MT assay ace tub and Ran staining (last three lanes).tif
