# Supplementary material for: Prefoldin 5 is a microtubule-associated protein that suppresses Tau aggregation and neurotoxicity
Source: eLife. 2026 Jan 14;13:RP104691. doi: 10.7554/eLife.104691 (PMC12803513; doi:10.7554/eLife.104691)
Supplement: Figure 3—figure supplement 1—source data 3. [file elife-104691-fig3-figsupp1-data3.zip]

Archive with 6 entries (5 files):
- Figure 3-figure supplement 1-source data 3/
- Figure 3-figure supplement 1-source data 3/GAPDH in Pfdn5 heterzygous (Lane2-4).tif
- Figure 3-figure supplement 1-source data 3/Pfdn5 Ab M1 in heterzygous (Lane2-4).tif
- Figure 3-figure supplement 1-source data 3/Pfdn5 Ab M1 in mutant (Lane2-4).tif
- Figure 3-figure supplement 1-source data 3/Ran (Lane2-4).tif
- Figure 3-figure supplement 1-source data 3/Tubulin and Ran in Pfdn5 heterozygous (Lane2-4).tif
