# Supplementary material for: Prefoldin 5 is a microtubule-associated protein that suppresses Tau aggregation and neurotoxicity
Source: eLife. 2026 Jan 14;13:RP104691. doi: 10.7554/eLife.104691 (PMC12803513; doi:10.7554/eLife.104691)
Supplement: Figure 5—figure supplement 2—source data 3. [file elife-104691-fig5-figsupp2-data3.zip]

Archive with 4 entries (3 files):
- Figure 5-figure supplement 2-source data 3/
- Figure 5-figure supplement 2-source data 3/GAPDH.tif
- Figure 5-figure supplement 2-source data 3/Tau solubility assay D5D8N in pellet (lane 4-5).tif
- Figure 5-figure supplement 2-source data 3/Tau solubility assay D5D8N in supernatant (lane 2-3).tif
