# Supplementary material for: Prefoldin 5 is a microtubule-associated protein that suppresses Tau aggregation and neurotoxicity
Source: eLife. 2026 Jan 14;13:RP104691. doi: 10.7554/eLife.104691 (PMC12803513; doi:10.7554/eLife.104691)
Supplement: Figure 6—source data 3. [file elife-104691-fig6-data3.zip]

Archive with 3 entries (2 files):
- Figure 6-Source data 3/
- Figure 6-Source data 3/01-02-2024 T46 and Ran (last four lanes).tif
- Figure 6-Source data 3/01-02-2024 Tau and Ran (last four lanes).tif
