# Supplementary material for: Prefoldin 5 is a microtubule-associated protein that suppresses Tau aggregation and neurotoxicity
Source: eLife. 2026 Jan 14;13:RP104691. doi: 10.7554/eLife.104691 (PMC12803513; doi:10.7554/eLife.104691)
Supplement: Figure 8—source data 3. [file elife-104691-fig8-data3.zip]

Archive with 4 entries (3 files):
- Figure 8-Source data 3/
- Figure 8-Source data 3/alpha and ace-tubulin WT Pfdn5 mut TUB OE Rescue.tif
- Figure 8-Source data 3/beta tubulin and Ran WT Pfdn5 mut TUB OE Rescue.tif
- Figure 8-Source data 3/Ran_lower cut blot (lane 2-4).tif
