# Supplementary material for: Prefoldin 5 is a microtubule-associated protein that suppresses Tau aggregation and neurotoxicity
Source: eLife. 2026 Jan 14;13:RP104691. doi: 10.7554/eLife.104691 (PMC12803513; doi:10.7554/eLife.104691)
Supplement: Figure 8—figure supplement 1—source data 2. [file elife-104691-fig8-figsupp1-data2.zip]

Archive with 2 entries (1 files):
- Figure 8-figure supplement 1-source data 2/
- Figure 8-figure supplement 1-source data 2/Figure 8-figure supplement 1-source data 2.pdf
