# Supplementary material for: Prefoldin 5 is a microtubule-associated protein that suppresses Tau aggregation and neurotoxicity
Source: eLife. 2026 Jan 14;13:RP104691. doi: 10.7554/eLife.104691 (PMC12803513; doi:10.7554/eLife.104691)
Supplement: Figure 8—figure supplement 1—source data 3. [file elife-104691-fig8-figsupp1-data3.zip]

Archive with 5 entries (4 files):
- Figure 8-figure supplement 1-source data 3/
- Figure 8-figure supplement 1-source data 3/ace-tubulin_lower cut blot (lane 2-5).tif
- Figure 8-figure supplement 1-source data 3/alpha tubulin_reprobed (lane 2-5).tif
- Figure 8-figure supplement 1-source data 3/E7_upper blot (lane 2-5).tif
- Figure 8-figure supplement 1-source data 3/Ran_lower blot (lane 2-5).tif
